# Supplementary material for: Insight into Genetic Characteristics of Identified SARS-CoV-2 Variants in Egypt from March 2020 to May 2021
Source: Pathogens. 2022 Jul 26;11(8):834. doi: 10.3390/pathogens11080834 (PMC9330621; doi:10.3390/pathogens11080834)
Supplement: Supplementary file 1 [file pathogens-11-00834-s001.zip]

Archive with 5 entries (5 files):
- Supplement Figure S1.pdf
- Supplement Figure S2.pdf
- Supplement Figure S3.pdf
- Supplement Table S1.pdf
- Supplement Table S2.pdf
